# Supplementary material for: The current utilization and perceptions of prescription drug monitoring programs among emergency medicine providers in Florida
Source: Int J Emerg Med. 2017 Apr 18;10:16. doi: 10.1186/s12245-017-0140-0 (PMC5395509; doi:10.1186/s12245-017-0140-0)
Supplement: Additional file 1: — The utilizaton and perceptions of the prescription drug monitoring program. (XLS 86 kb) [file 12245_2017_140_MOESM1_ESM.xls]

## Sheet: IJEM supplement 1
Record ID	Informed Consent You are being asked to participate in a research study. The purpose of this research study is to assess the utilization and practice patterns of emergency providers regarding prescription drug monitoring programs. If you agree to take part in this study, you will be asked to complete an online survey. This survey will ask about your utilization, perceived effectiveness and barrie…	What is your gender?	How would you characterize your practitioner type?	What is your age?	How many years have you practiced in the field of emergency medicine?	What best describes your current practice facility?	What most accurately describes the census of the emergency department or urgent care facility where you currently work?	What is the zip code of the emergency department or urgent care facility where you currently work?	The state of Florida has a prescription drug monitoring program which is a program for healthcare providers to monitor and review all controlled substances prescribed for individuals. Did you know about this?	This monitoring program is called E-FORCSE (Electronic Florida online Reporting of Controlled Substance Evaluation Program). Do you have a registered account with E-FORCSE?	Does your practice require you to register with E-FORCSE?	Sometimes information on patients is entered into E-FORCSE on someone else's account. Has someone ever entered information into E-FORCSE for you?	Does your practice screen for risk of opioid abuse or misuse in all individuals given a prescription for opioids?	Did you receive any formal training in identifying individuals at risk for opioid abuse or misuse?	How comfortable are you in identifying drug seeking behavior or individuals at risk for opioid abuse or misuse in your practice?	Do you ever feel pressured to prescribe opioids to a patient?	What best describes your usage of E-FORCSE?	How frequently do you use E-FORCSE regardless of suspicion of narcotic abuse or diversion?	Is E-FORCSE useful in your daily practice?	When you use E-FORCSE, how often do the results of E-FORCSE alter your management?	Which of the following actions have you taken as a result of using E-FORCSE program? (choice=Spoken with an individual about their controlled substance use)	Which of the following actions have you taken as a result of using E-FORCSE program? (choice=Contacted other providers or pharmacies)	Which of the following actions have you taken as a result of using E-FORCSE program? (choice=Confirmed the individual is not misusing prescription medication)	Which of the following actions have you taken as a result of using E-FORCSE program? (choice=Confirmed individual was doctor shopping)	Which of the following actions have you taken as a result of using E-FORCSE program? (choice=Reduced or eliminated controlled substance prescriptions for an individual)	Which of the following actions have you taken as a result of using E-FORCSE program? (choice=Referred or recommended individual for substance abuse treatment)	Which of the following actions have you taken as a result of using E-FORCSE program? (choice=Referred or recommended individual for pain management)	Which of the following actions have you taken as a result of using E-FORCSE program? (choice=I have done none of these as a result of information gained from E-FORCSE)	What are the barriers to using E-FORCSE? (choice=There are no barriers)	What are the barriers to using E-FORCSE? (choice=The system is too difficult to access)	What are the barriers to using E-FORCSE? (choice=The system times out too frequently)	What are the barriers to using E-FORCSE? (choice=The process to acquire information from E-FORCSE takes too long)	What are the barriers to using E-FORCSE? (choice=The information obtained from E-FORCSE is difficult to understand)	What are the barriers to using E-FORCSE? (choice=The information from E-FORCSE is not up to date)	What are the barriers to using E-FORCSE? (choice=I forgot my password)	What are the barriers to using E-FORCSE? (choice=I have to renew my password too frequently)	What are the barriers to using E-FORCSE? (choice=Other)	What are other barriers to E-FORCSE?	If the barriers were removed, would you use E-FORCSE more in your daily practice?	If E-FORCSE provided a single score of the likelihood for a person to abuse controlled substances, would that score be useful in your clinical practice?	Complete?
1	Yes	Male	Physician	41-50 years old	> 10 years	Academic Practice	> 50-75k per year	33308	Yes	Yes	No	No	No	No	I feel extremely comfortable	Yes	I rarely use E-FORCSE when I prescribe narcotics	< 10%	No	> 25-50%	Checked	Unchecked	Checked	Checked	Checked	Checked	Checked	Unchecked	Unchecked	Checked	Unchecked	Checked	Unchecked	Unchecked	Unchecked	Checked	Unchecked		Yes	No	Complete
2	Yes	Female	Physician	31-40 years old	> 10 years	Academic Practice	> 75k per year	32209	Yes	Yes	No	No	Yes	No	I feel extremely comfortable	No	I use E-FORCSE most of the time (>50%) when I prescribe controlled substances regardless of suspicion of narcotic abuse or diversion	>25-50%	Yes	> 25-50%	Checked	Unchecked	Checked	Checked	Unchecked	Checked	Checked	Unchecked	Unchecked	Unchecked	Checked	Checked	Unchecked	Unchecked	Checked	Checked	Unchecked		Yes	No	Complete
3	Yes	Male	Physician	41-50 years old	> 10 years	Private or Community Practice	> 75k per year	32822	Yes	Yes	No	No	No	Yes	I feel extremely comfortable	Yes	I use E-FORCSE most of the time (>50%) when I prescribe controlled substances regardless of suspicion of narcotic abuse or diversion	>50-75%	Yes	> 10-25%	Checked	Checked	Checked	Checked	Checked	Checked	Checked	Unchecked	Unchecked	Unchecked	Checked	Unchecked	Unchecked	Unchecked	Unchecked	Checked	Unchecked		Yes	Yes	Complete
4	Yes	Female	Physician	51-60 years old	> 10 years	Private or Community Practice	> 75k per year	33804	Yes	Yes	No	Yes	No	No	I feel moderately comfortable	Yes	I use E-FORCSE only when I suspect narcotic abuse or diversion in an individual	>10-25%	Yes	> 75%	Checked	Checked	Checked	Checked	Checked	Checked	Checked	Unchecked	Unchecked	Unchecked	Unchecked	Checked	Unchecked	Unchecked	Unchecked	Unchecked	Unchecked		Yes	Yes	Complete
5	Yes	Male	Physician	31-40 years old	> 3-5 years	Academic Practice	> 75k per year	32209	Yes	Yes	No	No	No	Yes	I feel moderately comfortable	Yes	I use E-FORCSE only when I suspect narcotic abuse or diversion in an individual	>25-50%	Yes	> 25-50%	Checked	Unchecked	Checked	Checked	Checked	Unchecked	Checked	Unchecked	Unchecked	Checked	Unchecked	Checked	Unchecked	Unchecked	Unchecked	Checked	Unchecked		Yes	Yes	Complete
6	Yes	Male	Physician Assistant	31-40 years old	> 10 years	Private or Community Practice	> 50-75k per year	32308	Yes	Yes	No	No	No	No	I feel moderately comfortable	No	I use E-FORCSE only when I suspect narcotic abuse or diversion in an individual	< 10%	No	< 10%	Checked	Unchecked	Checked	Checked	Checked	Unchecked	Unchecked	Unchecked	Unchecked	Checked	Unchecked	Checked	Unchecked	Unchecked	Unchecked	Checked	Unchecked		Yes	Yes	Complete
7	Yes	Female	Physician	41-50 years old	> 10 years	Academic Practice	> 75k per year	32250	Yes	Yes	No	No	Yes	Yes	I feel moderately comfortable	Yes	I do not use E-FORCSE		No		Unchecked	Unchecked	Unchecked	Unchecked	Unchecked	Unchecked	Unchecked	Unchecked	Unchecked	Unchecked	Unchecked	Unchecked	Unchecked	Unchecked	Unchecked	Checked	Unchecked		Yes	No	Complete
8	Yes	Male	Physician	> 60 years old	> 10 years	Private or Community Practice	> 30-50k per year	33321	Yes	Yes	No	No	No	No	I feel extremely comfortable	Yes	I use E-FORCSE only when I suspect narcotic abuse or diversion in an individual	< 10%	Yes	> 25-50%	Checked	Unchecked	Unchecked	Unchecked	Checked	Unchecked	Unchecked	Unchecked	Unchecked	Checked	Checked	Checked	Unchecked	Unchecked	Unchecked	Checked	Unchecked		Yes	Yes	Complete
9	Yes	Male	Physician Assistant	31-40 years old	> 3-5 years	Academic Practice	> 75k per year	32608	Yes	Yes	No	Yes	No	No	I feel moderately comfortable	Yes	I use E-FORCSE only when I suspect narcotic abuse or diversion in an individual	< 10%	Yes	< 10%	Unchecked	Unchecked	Unchecked	Checked	Checked	Unchecked	Unchecked	Unchecked	Unchecked	Unchecked	Unchecked	Unchecked	Checked	Unchecked	Checked	Checked	Unchecked		Yes	Yes	Complete
10	Yes	Male	Physician	31-40 years old	> 5-10 years	Academic Practice	> 75k per year	33606	Yes	Yes	No	No	Yes	No	I feel moderately comfortable	No	I use E-FORCSE only when I suspect narcotic abuse or diversion in an individual	< 10%	Yes	> 10-25%	Checked	Unchecked	Checked	Checked	Checked	Unchecked	Checked	Unchecked	Unchecked	Unchecked	Unchecked	Checked	Unchecked	Unchecked	Unchecked	Checked	Unchecked		Yes	No	Complete
11	Yes	Male	Physician	31-40 years old	> 1-3 years	Academic Practice	> 75k per year	32822	Yes	Yes	No	No	Yes	Yes	I feel moderately comfortable	Yes	I use E-FORCSE most of the time (>50%) when I prescribe controlled substances regardless of suspicion of narcotic abuse or diversion	>25-50%	Yes	> 10-25%	Checked	Unchecked	Checked	Checked	Checked	Checked	Checked	Unchecked	Unchecked	Checked	Unchecked	Unchecked	Unchecked	Unchecked	Unchecked	Unchecked	Unchecked		Yes	Yes	Complete
12	Yes	Male	Physician Assistant	41-50 years old	> 10 years	Private or Community Practice	> 50-75k per year	33407	Yes	Yes	No	No	No	No	I feel moderately comfortable	Yes	I use E-FORCSE every time that I prescribe controlled substances regardless of suspicion of narcotic abuse or diversion	>75%	Yes	> 25-50%	Checked	Checked	Checked	Checked	Checked	Unchecked	Unchecked	Unchecked	Unchecked	Checked	Checked	Checked	Checked	Checked	Unchecked	Checked	Unchecked		Yes	Yes	Complete
13	Yes	Male	Physician	> 60 years old	> 10 years	Private or Community Practice	> 75k per year	33021	Yes	Yes	No	No	No	Yes	I feel extremely comfortable	No	I use E-FORCSE only when I suspect narcotic abuse or diversion in an individual	< 10%	Yes	> 75%	Checked	Unchecked	Unchecked	Unchecked	Checked	Checked	Checked	Unchecked	Unchecked	Checked	Unchecked	Unchecked	Unchecked	Unchecked	Unchecked	Checked	Checked	not all pharmacies participate in E-FORCSE	Yes	No	Complete
14	Yes	Male	Physician	41-50 years old	> 10 years	Academic Practice	> 75k per year	32610	Yes	Yes	Yes	No	No	No	I feel moderately comfortable	Yes	I rarely use E-FORCSE when I prescribe narcotics	< 10%	Yes	> 25-50%	Checked	Unchecked	Unchecked	Unchecked	Unchecked	Unchecked	Unchecked	Unchecked	Unchecked	Unchecked	Unchecked	Unchecked	Unchecked	Unchecked	Checked	Checked	Unchecked		Yes	Yes	Complete
15	Yes																				Unchecked	Unchecked	Unchecked	Unchecked	Unchecked	Unchecked	Unchecked	Unchecked	Unchecked	Unchecked	Unchecked	Unchecked	Unchecked	Unchecked	Unchecked	Unchecked	Unchecked				Incomplete
16	Yes	Male	Physician	41-50 years old	> 3-5 years	Academic Practice	> 75k per year	32608	Yes	Yes	No	No	No	No	I feel moderately comfortable	Yes	I use E-FORCSE only when I suspect narcotic abuse or diversion in an individual	>25-50%	Yes	> 10-25%	Checked	Unchecked	Checked	Checked	Checked	Unchecked	Unchecked	Unchecked	Unchecked	Unchecked	Unchecked	Unchecked	Unchecked	Unchecked	Checked	Checked	Unchecked		Yes	Yes	Complete
17	Yes	Male	Physician	20-30 years old	< 1 year	Academic Practice	> 75k per year	32822	Yes	Yes	No	No	No	Yes	I feel moderately comfortable	Yes	I use E-FORCSE only when I suspect narcotic abuse or diversion in an individual	< 10%	Yes	> 50-75%	Checked	Checked	Unchecked	Unchecked	Checked	Unchecked	Checked	Unchecked	Unchecked	Checked	Unchecked	Checked	Unchecked	Unchecked	Checked	Checked	Unchecked		Yes	Yes	Complete
18	Yes	Male	Physician	31-40 years old	> 5-10 years	Private or Community Practice	> 30-50k per year	34689	Yes	Yes	No	No	No	No	I feel moderately comfortable	Yes	I use E-FORCSE most of the time (>50%) when I prescribe controlled substances regardless of suspicion of narcotic abuse or diversion	>50-75%	Yes	> 25-50%	Checked	Unchecked	Checked	Checked	Checked	Checked	Checked	Unchecked	Unchecked	Unchecked	Checked	Unchecked	Unchecked	Checked	Unchecked	Checked	Unchecked		Yes	No	Complete
19	Yes	Male	Physician	41-50 years old	> 10 years	Academic Practice	> 75k per year	32610	Yes	Yes	No	No	No	No	I feel moderately comfortable	Yes	I use E-FORCSE only when I suspect narcotic abuse or diversion in an individual	>25-50%	Yes	> 10-25%	Checked	Unchecked	Checked	Checked	Unchecked	Checked	Checked	Unchecked	Unchecked	Checked	Unchecked	Unchecked	Unchecked	Unchecked	Unchecked	Checked	Unchecked		Yes	Yes	Complete
20	Yes	Male	Physician	31-40 years old	> 3-5 years	Academic Practice	> 50-75k per year	32610	Yes	Yes	No	No	Yes	No	I feel moderately comfortable	Yes	I rarely use E-FORCSE when I prescribe narcotics	< 10%	No	< 10%	Checked	Unchecked	Checked	Checked	Unchecked	Unchecked	Checked	Unchecked	Unchecked	Checked	Checked	Checked	Unchecked	Checked	Checked	Checked	Unchecked		Yes	Yes	Complete
21	Yes	Male	Resident	20-30 years old	> 1-3 years	Academic Practice	> 75k per year	32608	Yes	No	No	No	No	No	I feel moderately comfortable	Yes	I do not use E-FORCSE		No		Unchecked	Unchecked	Unchecked	Unchecked	Unchecked	Unchecked	Unchecked	Unchecked	Unchecked	Unchecked	Unchecked	Checked	Unchecked	Unchecked	Checked	Checked	Checked	time component during clinical shift	Yes	Yes	Complete
22	Yes	Male	Physician	20-30 years old	> 1-3 years	Academic Practice	> 75k per year	32601	Yes	Yes	No	No	Yes	No	I feel moderately comfortable	No	I use E-FORCSE only when I suspect narcotic abuse or diversion in an individual	>10-25%	Yes	> 25-50%	Checked	Unchecked	Checked	Checked	Checked	Unchecked	Unchecked	Unchecked	Unchecked	Unchecked	Unchecked	Unchecked	Unchecked	Unchecked	Checked	Checked	Unchecked		Yes	Yes	Complete
23	Yes	Male	Physician	41-50 years old	> 10 years	Academic Practice	> 75k per year	32610	Yes	Yes	No	No	No	Yes	I feel moderately comfortable	Yes	I use E-FORCSE only when I suspect narcotic abuse or diversion in an individual	< 10%	Yes	> 25-50%	Checked	Unchecked	Unchecked	Unchecked	Checked	Unchecked	Checked	Unchecked	Unchecked	Checked	Unchecked	Unchecked	Unchecked	Unchecked	Checked	Checked	Unchecked		Yes	Yes	Complete
24	Yes	Male	Physician Assistant	31-40 years old	> 1-3 years	Academic Practice	> 75k per year	32605	Yes	Yes	No	No	No	Yes	I feel moderately comfortable	Yes	I use E-FORCSE only when I suspect narcotic abuse or diversion in an individual	< 10%	Yes	> 25-50%	Checked	Unchecked	Checked	Checked	Checked	Checked	Checked	Unchecked	Unchecked	Checked	Unchecked	Checked	Unchecked	Unchecked	Unchecked	Checked	Unchecked		Yes	Yes	Complete
25	Yes																				Unchecked	Unchecked	Unchecked	Unchecked	Unchecked	Unchecked	Unchecked	Unchecked	Unchecked	Unchecked	Unchecked	Unchecked	Unchecked	Unchecked	Unchecked	Unchecked	Unchecked				Incomplete
26	Yes	Female	Physician Assistant	20-30 years old	> 1-3 years	Private or Community Practice	> 75k per year	33613	Yes	Yes	No	No	No	No	I feel moderately comfortable	No	I use E-FORCSE only when I suspect narcotic abuse or diversion in an individual	>10-25%	Yes	> 75%	Checked	Unchecked	Unchecked	Checked	Checked	Unchecked	Checked	Unchecked	Unchecked	Unchecked	Unchecked	Checked	Unchecked	Unchecked	Unchecked	Checked	Unchecked		Yes	Yes	Complete
27	Yes	Male	Physician	31-40 years old	> 5-10 years	Private or Community Practice	> 30-50k per year	32606	Yes	Yes	No	No	Yes	No	I feel moderately comfortable	Yes	I use E-FORCSE most of the time (>50%) when I prescribe controlled substances regardless of suspicion of narcotic abuse or diversion	>50-75%	Yes	> 50-75%	Checked	Unchecked	Checked	Checked	Checked	Checked	Checked	Unchecked	Unchecked	Unchecked	Checked	Unchecked	Unchecked	Checked	Unchecked	Checked	Unchecked		Yes	No	Complete
28	Yes	Female	Physician Assistant	31-40 years old	> 10 years	Private or Community Practice	> 50-75k per year	33705	Yes	Yes	No	No	No	No	I feel extremely comfortable	No	I use E-FORCSE only when I suspect narcotic abuse or diversion in an individual	>25-50%	Yes	> 25-50%	Checked	Unchecked	Checked	Checked	Checked	Checked	Checked	Unchecked	Unchecked	Checked	Unchecked	Unchecked	Unchecked	Unchecked	Unchecked	Unchecked	Unchecked		Yes	No	Complete
29	Yes	Male	Physician	51-60 years old	> 10 years	Private or Community Practice	> 50-75k per year	34480	Yes	Yes	No	No	No	Yes	I feel extremely comfortable	No	I do not use E-FORCSE		No		Unchecked	Unchecked	Unchecked	Unchecked	Unchecked	Unchecked	Unchecked	Unchecked	Checked	Unchecked	Unchecked	Unchecked	Unchecked	Unchecked	Unchecked	Unchecked	Unchecked		No	No	Complete
30	Yes	Male	Physician	51-60 years old	> 10 years	Private or Community Practice	> 30-50k per year	32218	Yes	Yes	No	No	Yes	Yes	I feel moderately comfortable	Yes	I use E-FORCSE most of the time (>50%) when I prescribe controlled substances regardless of suspicion of narcotic abuse or diversion	>25-50%	Yes	> 50-75%	Checked	Checked	Checked	Checked	Unchecked	Checked	Checked	Unchecked	Checked	Unchecked	Checked	Unchecked	Unchecked	Unchecked	Unchecked	Unchecked	Unchecked		Yes	Yes	Complete
31	Yes																				Unchecked	Unchecked	Unchecked	Unchecked	Unchecked	Unchecked	Unchecked	Unchecked	Unchecked	Unchecked	Unchecked	Unchecked	Unchecked	Unchecked	Unchecked	Unchecked	Unchecked				Incomplete
32	Yes	Female	Physician Assistant	41-50 years old	> 10 years	Private or Community Practice	> 30-50k per year	32168	Yes	Yes	No	No	No	Yes	I feel moderately comfortable	Yes	I use E-FORCSE most of the time (>50%) when I prescribe controlled substances regardless of suspicion of narcotic abuse or diversion	>50-75%	Yes	> 25-50%	Checked	Checked	Checked	Checked	Checked	Checked	Checked	Unchecked	Unchecked	Unchecked	Unchecked	Unchecked	Unchecked	Unchecked	Unchecked	Unchecked	Checked	A prescription could have been prepared by a pharmacy but not yet picked up by a patient yet it shows that it was filled.	Yes	No	Complete
33	Yes	Male	Resident	20-30 years old	> 1-3 years	Academic Practice	> 75k per year	32608	Yes	Yes	No	No	No	No	I feel moderately comfortable	No	I rarely use E-FORCSE when I prescribe narcotics	< 10%	Yes	> 25-50%	Checked	Unchecked	Checked	Checked	Checked	Checked	Checked	Unchecked	Unchecked	Unchecked	Unchecked	Unchecked	Unchecked	Unchecked	Checked	Unchecked	Unchecked		Yes	Yes	Complete
34	Yes	Female	Physician	20-30 years old	> 3-5 years	Academic Practice	> 30-50k per year	32608	Yes	Yes	No	No	No	Yes	I feel moderately comfortable	Yes	I use E-FORCSE only when I suspect narcotic abuse or diversion in an individual	>10-25%	Yes	< 10%	Checked	Checked	Checked	Checked	Checked	Checked	Checked	Unchecked	Unchecked	Checked	Checked	Checked	Unchecked	Unchecked	Unchecked	Checked	Unchecked		Yes	Yes	Complete
35	Yes	Female	Physician	31-40 years old	> 3-5 years	Urgent Care Facility	> 15-30k per year	32034	Yes	Yes	No	Yes	No	No	I feel moderately comfortable	No	I rarely use E-FORCSE when I prescribe narcotics	< 10%	No	> 75%	Checked	Unchecked	Unchecked	Unchecked	Checked	Unchecked	Unchecked	Unchecked	Unchecked	Checked	Checked	Checked	Checked	Checked	Checked	Checked	Unchecked		Yes	No	Complete
36	Yes	Male	Physician	31-40 years old	> 5-10 years	Private or Community Practice	> 30-50k per year	32606	Yes	Yes	No	No	No	No	I feel moderately comfortable	Yes	I use E-FORCSE only when I suspect narcotic abuse or diversion in an individual	>10-25%	Yes	> 10-25%	Checked	Unchecked	Checked	Checked	Checked	Unchecked	Checked	Unchecked	Unchecked	Unchecked	Checked	Checked	Unchecked	Unchecked	Unchecked	Checked	Unchecked		Yes	Yes	Complete
37	Yes	Male	Resident	31-40 years old	> 1-3 years	Academic Practice	> 50-75k per year	32608	Yes	No	No	Yes	Yes	No	I feel moderately comfortable	Yes	I rarely use E-FORCSE when I prescribe narcotics	< 10%	Yes	> 10-25%	Checked	Unchecked	Checked	Checked	Checked	Checked	Checked	Unchecked	Unchecked	Unchecked	Unchecked	Unchecked	Unchecked	Unchecked	Unchecked	Unchecked	Checked	Rejected my application for E-forcse	Yes	Yes	Complete
38	Yes	Female	Resident	20-30 years old	> 1-3 years	Academic Practice	> 15-30k per year	32608	Yes	No	No	Yes	No	No	I feel moderately comfortable	Yes	I do not use E-FORCSE		Yes		Unchecked	Unchecked	Unchecked	Unchecked	Unchecked	Unchecked	Unchecked	Unchecked	Unchecked	Unchecked	Unchecked	Unchecked	Unchecked	Unchecked	Unchecked	Unchecked	Checked	I have tried to create an account several times and I have been unable	Yes	No	Complete
39	Yes	Male	Resident	20-30 years old	< 1 year	Academic Practice	> 75k per year	32606	Yes	No	No	No	No	No	I feel moderately comfortable	Yes	I do not use E-FORCSE		No		Unchecked	Unchecked	Unchecked	Unchecked	Unchecked	Unchecked	Unchecked	Unchecked	Unchecked	Unchecked	Unchecked	Unchecked	Unchecked	Unchecked	Unchecked	Unchecked	Checked	don't have an account	Yes	Yes	Complete
40	Yes	Male	Physician	31-40 years old	> 5-10 years	Academic Practice	> 50-75k per year	32610	Yes	Yes	No	No	No	No	I feel moderately comfortable	Yes	I rarely use E-FORCSE when I prescribe narcotics	>10-25%	Yes	> 25-50%	Checked	Unchecked	Unchecked	Checked	Checked	Unchecked	Checked	Unchecked	Unchecked	Unchecked	Unchecked	Unchecked	Unchecked	Unchecked	Checked	Checked	Unchecked		Yes	Yes	Complete
41	Yes	Female	Physician Assistant	31-40 years old	> 5-10 years	Private or Community Practice	> 75k per year	33175	Yes	Yes	No	No	No	No	I feel moderately comfortable	Yes	I rarely use E-FORCSE when I prescribe narcotics	< 10%	Yes	> 75%	Checked	Unchecked	Unchecked	Checked	Checked	Unchecked	Unchecked	Unchecked	Unchecked	Checked	Unchecked	Checked	Unchecked	Unchecked	Checked	Checked	Unchecked		Yes	Yes	Complete
42	Yes	Male	Resident	20-30 years old	< 1 year	Academic Practice	> 75k per year	32608	Yes	No	No	No	No	No	I feel moderately comfortable	No	I rarely use E-FORCSE when I prescribe narcotics	< 10%	Yes	< 10%	Unchecked	Unchecked	Unchecked	Unchecked	Unchecked	Unchecked	Unchecked	Checked	Unchecked	Unchecked	Unchecked	Unchecked	Unchecked	Unchecked	Unchecked	Unchecked	Checked	I do not have account	Yes	Yes	Complete
43	Yes																				Unchecked	Unchecked	Unchecked	Unchecked	Unchecked	Unchecked	Unchecked	Unchecked	Unchecked	Unchecked	Unchecked	Unchecked	Unchecked	Unchecked	Unchecked	Unchecked	Unchecked				Incomplete
44	Yes	Female	Physician	31-40 years old	> 1-3 years	Private or Community Practice	> 75k per year	32114	Yes	Yes	No	No	No	Yes	I feel extremely comfortable	Yes	I use E-FORCSE most of the time (>50%) when I prescribe controlled substances regardless of suspicion of narcotic abuse or diversion	>50-75%	Yes	> 50-75%	Checked	Checked	Checked	Checked	Unchecked	Checked	Checked	Unchecked	Checked	Unchecked	Unchecked	Unchecked	Unchecked	Unchecked	Unchecked	Unchecked	Unchecked		No	Yes	Complete
45	Yes	Male	Physician	41-50 years old	> 5-10 years	Private or Community Practice	> 30-50k per year	33308	Yes	Yes	No	No	Yes	Yes	I feel moderately comfortable	Yes	I use E-FORCSE only when I suspect narcotic abuse or diversion in an individual	>10-25%	Yes	> 10-25%	Checked	Unchecked	Checked	Checked	Checked	Unchecked	Checked	Unchecked	Unchecked	Unchecked	Checked	Unchecked	Unchecked	Unchecked	Checked	Checked	Unchecked		Yes	Yes	Complete
46	Yes	Male	Physician	31-40 years old	> 10 years	Private or Community Practice	> 50-75k per year	33065	Yes	Yes	No	No	No	No	I feel moderately comfortable	Yes	I use E-FORCSE only when I suspect narcotic abuse or diversion in an individual	< 10%	Yes	> 25-50%	Checked	Unchecked	Checked	Checked	Checked	Unchecked	Checked	Unchecked	Unchecked	Checked	Checked	Checked	Unchecked	Unchecked	Unchecked	Checked	Unchecked		Yes	Yes	Complete
47	Yes	Male	Physician Assistant	51-60 years old	> 10 years	Private or Community Practice	> 75k per year	33614	Yes	No	No	No	No	Yes	I feel extremely comfortable	Yes	I do not use E-FORCSE		Yes		Unchecked	Unchecked	Unchecked	Unchecked	Unchecked	Unchecked	Unchecked	Unchecked	Unchecked	Unchecked	Unchecked	Unchecked	Unchecked	Unchecked	Unchecked	Unchecked	Checked	No exposure to it, as well needs to be encouraged , as it is it seems that all we due is document it becomes one more 'web' task to satisfy and less time to practice med	Yes	Yes	Complete
48	Yes	Male	Resident	20-30 years old	> 1-3 years	Academic Practice	> 75k per year	32608													Unchecked	Unchecked	Unchecked	Unchecked	Unchecked	Unchecked	Unchecked	Unchecked	Unchecked	Unchecked	Unchecked	Unchecked	Unchecked	Unchecked	Unchecked	Unchecked	Unchecked				Incomplete
49	Yes	Female	Physician	51-60 years old	> 10 years	Urgent Care Facility	> 15-30k per year	33331	Yes	Yes	No	No	Yes	Yes	I feel extremely comfortable	No	I use E-FORCSE most of the time (>50%) when I prescribe controlled substances regardless of suspicion of narcotic abuse or diversion	>75%	Yes	> 75%	Checked	Unchecked	Unchecked	Unchecked	Checked	Unchecked	Unchecked	Unchecked	Checked	Unchecked	Unchecked	Unchecked	Unchecked	Unchecked	Unchecked	Unchecked	Unchecked		Yes	Yes	Complete
50	Yes	Male	Physician Assistant	31-40 years old	> 3-5 years	Academic Practice	> 75k per year	32606	Yes	Yes	No	No	No	No	I feel moderately comfortable	Yes	I rarely use E-FORCSE when I prescribe narcotics	< 10%	Yes	> 10-25%	Checked	Unchecked	Unchecked	Unchecked	Checked	Unchecked	Checked	Unchecked	Unchecked	Checked	Unchecked	Unchecked	Unchecked	Unchecked	Checked	Checked	Unchecked		Yes	Yes	Complete
51	Yes	Male	Physician Assistant	51-60 years old	> 1-3 years	Private or Community Practice	> 50-75k per year	33308	Yes	Yes	No	No	Yes	No	I feel extremely comfortable	No	I use E-FORCSE every time that I prescribe controlled substances regardless of suspicion of narcotic abuse or diversion	>75%	Yes	> 50-75%	Checked	Unchecked	Unchecked	Checked	Checked	Unchecked	Checked	Unchecked	Unchecked	Unchecked	Checked	Checked	Unchecked	Unchecked	Unchecked	Unchecked	Unchecked		Yes	Yes	Complete
52	Yes	Male	Nurse Practitioner	41-50 years old	> 10 years	Urgent Care Facility	> 50-75k per year	33061	Yes	Yes	No	No	No	Yes	I feel extremely comfortable	Yes	I use E-FORCSE only when I suspect narcotic abuse or diversion in an individual	>25-50%	Yes	> 25-50%	Checked	Checked	Unchecked	Unchecked	Checked	Checked	Checked	Unchecked	Unchecked	Checked	Checked	Checked	Unchecked	Unchecked	Unchecked	Unchecked	Unchecked		Yes	No	Complete
53	Yes	Male	Physician	41-50 years old	> 10 years	Private or Community Practice	> 15-30k per year	32608	Yes	Yes	No	No	No	No	I feel moderately comfortable	Yes	I use E-FORCSE only when I suspect narcotic abuse or diversion in an individual	< 10%	Yes	> 25-50%	Checked	Unchecked	Checked	Checked	Checked	Checked	Checked	Unchecked	Checked	Unchecked	Unchecked	Unchecked	Unchecked	Unchecked	Unchecked	Unchecked	Unchecked		No	Yes	Complete
54	Yes																				Unchecked	Unchecked	Unchecked	Unchecked	Unchecked	Unchecked	Unchecked	Unchecked	Unchecked	Unchecked	Unchecked	Unchecked	Unchecked	Unchecked	Unchecked	Unchecked	Unchecked				Incomplete
55	Yes	Male	Physician	> 60 years old	> 10 years	Private or Community Practice	> 75k per year	32514	Yes	Yes	No	No	Yes	No	I feel extremely comfortable	Yes	I use E-FORCSE every time that I prescribe controlled substances regardless of suspicion of narcotic abuse or diversion	>75%	Yes	> 25-50%	Checked	Unchecked	Checked	Checked	Checked	Checked	Checked	Unchecked	Checked	Unchecked	Unchecked	Checked	Unchecked	Unchecked	Unchecked	Unchecked	Unchecked		Yes	Yes	Complete
56	Yes	Female	Physician	31-40 years old	> 5-10 years	Academic Practice	> 50-75k per year	33308	Yes	Yes	No	No	No	No	I feel moderately comfortable	No	I use E-FORCSE only when I suspect narcotic abuse or diversion in an individual	>10-25%	Yes	> 75%	Checked	Unchecked	Checked	Checked	Checked	Unchecked	Checked	Unchecked	Unchecked	Checked	Checked	Checked	Unchecked	Unchecked	Unchecked	Checked	Unchecked		Yes	Yes	Complete
57	Yes	Male	Physician	41-50 years old	> 10 years	Private or Community Practice	> 75k per year	32207	Yes	Yes	No	No	No	Yes	I feel moderately comfortable	Yes	I use E-FORCSE only when I suspect narcotic abuse or diversion in an individual	< 10%	Yes	> 50-75%	Checked	Unchecked	Checked	Checked	Checked	Checked	Checked	Unchecked	Unchecked	Checked	Unchecked	Checked	Unchecked	Checked	Unchecked	Unchecked	Unchecked		Yes	Yes	Complete
58																					Unchecked	Unchecked	Unchecked	Unchecked	Unchecked	Unchecked	Unchecked	Unchecked	Unchecked	Unchecked	Unchecked	Unchecked	Unchecked	Unchecked	Unchecked	Unchecked	Unchecked				Incomplete
59	Yes	Female	Physician Assistant	51-60 years old	> 10 years	Private or Community Practice	> 75k per year	33804													Unchecked	Unchecked	Unchecked	Unchecked	Unchecked	Unchecked	Unchecked	Unchecked	Unchecked	Unchecked	Unchecked	Unchecked	Unchecked	Unchecked	Unchecked	Unchecked	Unchecked				Incomplete
60	Yes	Male	Physician	31-40 years old	> 5-10 years	Private or Community Practice	> 75k per year	33637	Yes	Yes	No	No	No	Yes	I feel moderately comfortable	Yes	I use E-FORCSE only when I suspect narcotic abuse or diversion in an individual	< 10%	Yes	> 50-75%	Checked	Unchecked	Checked	Checked	Checked	Unchecked	Checked	Unchecked	Unchecked	Checked	Checked	Checked	Unchecked	Checked	Checked	Checked	Unchecked		Yes	Yes	Complete
61	Yes	Male	Physician	41-50 years old	> 10 years	Academic Practice	> 75k per year	32610	Yes	No	No	No	Yes	No	I feel extremely comfortable	No	I use E-FORCSE only when I suspect narcotic abuse or diversion in an individual	>25-50%	Yes	> 10-25%	Checked	Unchecked	Checked	Checked	Unchecked	Checked	Checked	Unchecked	Unchecked	Unchecked	Unchecked	Unchecked	Unchecked	Unchecked	Unchecked	Checked	Unchecked		Yes	Yes	Complete
62	Yes	Female	Physician Assistant	41-50 years old	> 10 years	Private or Community Practice	> 30-50k per year	32164	Yes	Yes	Yes	No	No	Yes	I feel extremely comfortable	Yes	I use E-FORCSE only when I suspect narcotic abuse or diversion in an individual	< 10%	Yes	< 10%	Checked	Checked	Unchecked	Checked	Unchecked	Unchecked	Unchecked	Unchecked	Unchecked	Unchecked	Checked	Checked	Unchecked	Unchecked	Unchecked	Checked	Unchecked		Yes	No	Complete
63	Yes	Male	Physician	41-50 years old	> 10 years	Private or Community Practice	> 30-50k per year	33901	Yes	Yes	No	No	Yes	No	I feel extremely comfortable	Yes	I use E-FORCSE only when I suspect narcotic abuse or diversion in an individual	< 10%	Yes	> 25-50%	Checked	Unchecked	Unchecked	Checked	Checked	Checked	Checked	Unchecked	Unchecked	Checked	Unchecked	Unchecked	Unchecked	Unchecked	Checked	Checked	Unchecked		Yes	Yes	Complete
64	Yes	Male	Physician	> 60 years old	> 10 years	Academic Practice	> 75k per year	32806	Yes	Yes	No	No	Yes	No	I feel extremely comfortable	Yes	I use E-FORCSE only when I suspect narcotic abuse or diversion in an individual	< 10%	No	> 25-50%	Checked	Unchecked	Checked	Checked	Checked	Checked	Checked	Unchecked	Unchecked	Checked	Checked	Checked	Unchecked	Unchecked	Unchecked	Checked	Unchecked		Yes	No	Complete
65	Yes	Male	Physician Assistant	> 60 years old	> 10 years	Private or Community Practice	> 30-50k per year	33781	Yes	Yes	No	No	No	No	I feel moderately comfortable	Yes	I use E-FORCSE only when I suspect narcotic abuse or diversion in an individual	>10-25%	Yes	> 25-50%	Unchecked	Unchecked	Checked	Checked	Checked	Unchecked	Unchecked	Unchecked	Unchecked	Unchecked	Unchecked	Checked	Unchecked	Unchecked	Checked	Checked	Unchecked		Yes	Yes	Complete
66	Yes	Male	Physician	51-60 years old	> 10 years	Academic Practice	> 75k per year	32806	Yes	Yes	No	No	No	Yes	I feel extremely comfortable	Yes	I rarely use E-FORCSE when I prescribe narcotics	< 10%	No	> 25-50%	Checked	Unchecked	Checked	Checked	Checked	Unchecked	Checked	Unchecked	Unchecked	Checked	Checked	Unchecked	Unchecked	Unchecked	Unchecked	Checked	Unchecked		Yes	Yes	Complete
67	Yes																				Unchecked	Unchecked	Unchecked	Unchecked	Unchecked	Unchecked	Unchecked	Unchecked	Unchecked	Unchecked	Unchecked	Unchecked	Unchecked	Unchecked	Unchecked	Unchecked	Unchecked				Incomplete
68	Yes	Male	Physician	31-40 years old	> 5-10 years	Academic Practice	> 30-50k per year	32608	Yes	Yes	No	No	No	No	I do not feel comfortable	Yes	I rarely use E-FORCSE when I prescribe narcotics	< 10%	No	< 10%	Checked	Unchecked	Checked	Unchecked	Unchecked	Unchecked	Unchecked	Unchecked	Unchecked	Unchecked	Unchecked	Unchecked	Unchecked	Unchecked	Checked	Unchecked	Unchecked		No	No	Complete
69	Yes	Male	Physician	31-40 years old	> 3-5 years	Academic Practice	> 50-75k per year	32610	Yes	Yes	No	No	No	No	I feel moderately comfortable	Yes	I rarely use E-FORCSE when I prescribe narcotics	< 10%	No	> 10-25%	Checked	Unchecked	Checked	Unchecked	Checked	Unchecked	Checked	Unchecked	Unchecked	Checked	Checked	Checked	Checked	Checked	Checked	Checked	Unchecked		Yes	Yes	Complete
70	Yes	Male	Physician	41-50 years old	> 5-10 years	Academic Practice	> 75k per year	32608	Yes	Yes	No	No	No	No	I feel moderately comfortable	Yes	I use E-FORCSE only when I suspect narcotic abuse or diversion in an individual	>25-50%	Yes	> 75%	Unchecked	Unchecked	Checked	Checked	Checked	Unchecked	Unchecked	Unchecked	Unchecked	Unchecked	Checked	Unchecked	Unchecked	Unchecked	Unchecked	Checked	Unchecked		Yes	Yes	Complete
71	Yes	Male	Physician	51-60 years old	> 10 years	Academic Practice	> 75k per year	32610	Yes	Yes	No	No	No	Yes	I feel moderately comfortable	No	I use E-FORCSE only when I suspect narcotic abuse or diversion in an individual	< 10%	Yes	> 10-25%	Checked	Unchecked	Unchecked	Unchecked	Checked	Checked	Checked	Unchecked	Unchecked	Checked	Checked	Checked	Unchecked	Unchecked	Unchecked	Checked	Unchecked		Yes	Yes	Complete
72	Yes	Female	Resident	20-30 years old	> 1-3 years	Academic Practice	> 75k per year	32206	Yes	No	No	No	No	No	I feel moderately comfortable	Yes	I rarely use E-FORCSE when I prescribe narcotics	< 10%	Yes	> 75%	Checked	Unchecked	Checked	Checked	Checked	Unchecked	Checked	Unchecked	Unchecked	Unchecked	Unchecked	Unchecked	Unchecked	Unchecked	Unchecked	Checked	Unchecked		Yes	No	Complete
73	Yes	Female	Resident	20-30 years old	> 1-3 years	Academic Practice	> 50-75k per year	32601	Yes	No	No	No	No	No	I feel moderately comfortable	Yes	I rarely use E-FORCSE when I prescribe narcotics	< 10%	Yes	> 10-25%	Checked	Unchecked	Unchecked	Checked	Checked	Unchecked	Unchecked	Unchecked	Unchecked	Checked	Unchecked	Checked	Unchecked	Unchecked	Unchecked	Unchecked	Unchecked		Yes	Yes	Complete
74	Yes	Female	Physician	41-50 years old	> 5-10 years	Academic Practice	> 75k per year	32607	Yes	Yes	No	No	No	No	I feel moderately comfortable	Yes	I use E-FORCSE only when I suspect narcotic abuse or diversion in an individual	>25-50%	No	> 10-25%	Checked	Unchecked	Checked	Checked	Checked	Unchecked	Unchecked	Unchecked	Unchecked	Unchecked	Unchecked	Unchecked	Unchecked	Unchecked	Unchecked	Checked	Unchecked		Yes	Yes	Complete
75	Yes	Male	Physician	20-30 years old	> 1-3 years	Academic Practice	> 50-75k per year	32669	Yes	Yes	No	No	No	No	I feel moderately comfortable	Yes	I use E-FORCSE only when I suspect narcotic abuse or diversion in an individual	< 10%	Yes	< 10%	Unchecked	Unchecked	Checked	Unchecked	Unchecked	Unchecked	Unchecked	Unchecked	Unchecked	Unchecked	Unchecked	Checked	Unchecked	Unchecked	Checked	Checked	Unchecked		Yes	Yes	Complete
76	Yes	Female	Resident	20-30 years old	> 1-3 years	Academic Practice	> 75k per year	32607	Yes	No	No	No	No	No	I feel moderately comfortable	Yes	I rarely use E-FORCSE when I prescribe narcotics	< 10%	No	< 10%	Checked	Unchecked	Checked	Checked	Checked	Unchecked	Unchecked	Unchecked	Unchecked	Checked	Unchecked	Unchecked	Unchecked	Unchecked	Unchecked	Unchecked	Checked	I have applied two separate times, ensuring my correct credentials are entered, and I have been rejected both times	Yes	Yes	Complete
77	Yes	Female	Physician	31-40 years old	> 5-10 years	Academic Practice	> 75k per year	32611	Yes	Yes	No	No	No	No	I feel moderately comfortable	Yes	I use E-FORCSE only when I suspect narcotic abuse or diversion in an individual	< 10%	Yes	> 10-25%	Checked	Unchecked	Unchecked	Checked	Unchecked	Unchecked	Unchecked	Unchecked	Unchecked	Checked	Unchecked	Unchecked	Unchecked	Unchecked	Checked	Unchecked	Unchecked		Yes	Yes	Complete
78	Yes	Male	Physician	41-50 years old	> 10 years	Academic Practice	> 75k per year	32610	Yes	Yes	No	No	No	No	I feel moderately comfortable	Yes	I use E-FORCSE only when I suspect narcotic abuse or diversion in an individual	< 10%	No	> 10-25%	Checked	Unchecked	Checked	Unchecked	Checked	Unchecked	Checked	Unchecked	Unchecked	Checked	Checked	Checked	Unchecked	Checked	Checked	Checked	Unchecked		Yes	Yes	Complete
79	Yes	Female	Physician Assistant	41-50 years old	> 3-5 years	Private or Community Practice	> 30-50k per year	32606	Yes	Yes	No	No	No	No	I feel moderately comfortable	Yes	I use E-FORCSE most of the time (>50%) when I prescribe controlled substances regardless of suspicion of narcotic abuse or diversion	>75%	Yes	> 25-50%	Checked	Unchecked	Checked	Checked	Checked	Checked	Checked	Unchecked	Unchecked	Unchecked	Checked	Unchecked	Unchecked	Unchecked	Unchecked	Checked	Unchecked		Yes	Yes	Complete
80	Yes	Male	Physician	31-40 years old	> 5-10 years	Academic Practice	> 50-75k per year	32601	Yes	Yes	No	No	No	No	I feel moderately comfortable	Yes	I use E-FORCSE only when I suspect narcotic abuse or diversion in an individual	>10-25%	Yes	> 25-50%	Checked	Checked	Checked	Checked	Checked	Checked	Checked	Unchecked	Unchecked	Unchecked	Checked	Unchecked	Unchecked	Unchecked	Unchecked	Checked	Unchecked		Yes	Yes	Complete
81	Yes	Female	Physician	20-30 years old	> 3-5 years	Private or Community Practice	> 30-50k per year	32606	Yes	Yes	No	No	No	Yes	I feel moderately comfortable	Yes	I use E-FORCSE only when I suspect narcotic abuse or diversion in an individual	>10-25%	Yes	< 10%	Checked	Unchecked	Unchecked	Checked	Unchecked	Checked	Checked	Unchecked	Unchecked	Checked	Checked	Checked	Unchecked	Unchecked	Unchecked	Checked	Unchecked		Yes	Yes	Complete
82	Yes	Male	Physician Assistant	31-40 years old	> 3-5 years	Academic Practice	> 75k per year	32608	Yes	No	No	No	No	Yes	I feel moderately comfortable	No	I rarely use E-FORCSE when I prescribe narcotics	< 10%	No	< 10%	Checked	Unchecked	Unchecked	Unchecked	Unchecked	Unchecked	Unchecked	Unchecked	Unchecked	Unchecked	Unchecked	Checked	Unchecked	Unchecked	Unchecked	Unchecked	Unchecked		Yes	Yes	Complete
83	Yes	Male	Physician	> 60 years old	> 10 years	Academic Practice	> 50-75k per year	32608	Yes	Yes	No	No	No	No	I feel extremely comfortable	No	I use E-FORCSE only when I suspect narcotic abuse or diversion in an individual	< 10%	Yes	> 75%	Checked	Unchecked	Checked	Unchecked	Checked	Unchecked	Unchecked	Unchecked	Unchecked	Unchecked	Unchecked	Unchecked	Unchecked	Unchecked	Checked	Unchecked	Unchecked		Yes	Yes	Complete
84	Yes	Male	Physician	20-30 years old	> 3-5 years	Academic Practice	> 75k per year	32610	Yes	Yes	No	No	No	Yes	I feel moderately comfortable	No	I use E-FORCSE only when I suspect narcotic abuse or diversion in an individual	>10-25%	Yes	> 25-50%	Checked	Unchecked	Checked	Checked	Unchecked	Unchecked	Checked	Unchecked	Unchecked	Checked	Checked	Unchecked	Unchecked	Unchecked	Checked	Checked	Unchecked		Yes	Yes	Complete
85	Yes	Male	Physician	41-50 years old	> 10 years	Academic Practice	> 75k per year	32610	Yes	No	No	No	No	No	I feel extremely comfortable	No	I rarely use E-FORCSE when I prescribe narcotics	< 10%	Yes	> 75%	Checked	Unchecked	Checked	Unchecked	Unchecked	Unchecked	Unchecked	Unchecked	Unchecked	Checked	Unchecked	Unchecked	Unchecked	Unchecked	Unchecked	Unchecked	Unchecked		Yes	Yes	Complete
86	Yes	Female	Nurse Practitioner	31-40 years old	> 1-3 years	Academic Practice	> 75k per year	32610	Yes	Yes	No	No	No	No	I feel moderately comfortable	No	I use E-FORCSE only when I suspect narcotic abuse or diversion in an individual	>10-25%	Yes	> 25-50%	Checked	Checked	Unchecked	Unchecked	Checked	Unchecked	Checked	Unchecked	Checked	Unchecked	Unchecked	Unchecked	Unchecked	Unchecked	Unchecked	Unchecked	Unchecked		Yes	Yes	Complete
87	Yes	Male	Resident	20-30 years old	< 1 year	Academic Practice	> 75k per year	32608	Yes	Yes	No	Yes	No	No	I feel moderately comfortable	Yes	I use E-FORCSE only when I suspect narcotic abuse or diversion in an individual	< 10%	Yes	> 25-50%	Checked	Unchecked	Checked	Checked	Unchecked	Checked	Checked	Unchecked	Checked	Unchecked	Unchecked	Unchecked	Unchecked	Unchecked	Unchecked	Unchecked	Unchecked		Yes	Yes	Complete
88	Yes	Female	Physician Assistant	20-30 years old	> 1-3 years	Academic Practice	> 75k per year	32608	Yes	Yes	No	Yes	No	No	I feel moderately comfortable	Yes	I use E-FORCSE only when I suspect narcotic abuse or diversion in an individual	>10-25%	Yes	> 75%	Checked	Unchecked	Checked	Checked	Checked	Unchecked	Unchecked	Unchecked	Unchecked	Checked	Unchecked	Checked	Unchecked	Unchecked	Unchecked	Unchecked	Unchecked		Yes	Yes	Complete
89	Yes	Male	Physician	31-40 years old	> 5-10 years	Academic Practice	> 30-50k per year	32669	Yes	Yes	No	No	No	No	I do not feel comfortable	Yes	I rarely use E-FORCSE when I prescribe narcotics	< 10%	No	< 10%	Checked	Unchecked	Checked	Unchecked	Unchecked	Unchecked	Unchecked	Unchecked	Unchecked	Checked	Checked	Unchecked	Unchecked	Unchecked	Checked	Checked	Unchecked		Yes	Yes	Complete
90	Yes																				Unchecked	Unchecked	Unchecked	Unchecked	Unchecked	Unchecked	Unchecked	Unchecked	Unchecked	Unchecked	Unchecked	Unchecked	Unchecked	Unchecked	Unchecked	Unchecked	Unchecked				Incomplete
91	Yes	Female	Physician	51-60 years old	> 10 years	Academic Practice	> 75k per year	32601	Yes	No	No	No	Yes	No	I feel extremely comfortable	Yes	I do not use E-FORCSE		Yes		Unchecked	Unchecked	Unchecked	Unchecked	Unchecked	Unchecked	Unchecked	Unchecked	Unchecked	Unchecked	Unchecked	Unchecked	Unchecked	Unchecked	Unchecked	Unchecked	Checked	registration	Yes	Yes	Complete
92	Yes	Male	Physician Assistant	20-30 years old	> 3-5 years	Private or Community Practice	> 30-50k per year	32606	Yes	Yes	No	No	Yes	No	I feel moderately comfortable	Yes	I use E-FORCSE only when I suspect narcotic abuse or diversion in an individual	>10-25%	Yes	> 10-25%	Checked	Unchecked	Checked	Unchecked	Checked	Checked	Checked	Unchecked	Checked	Unchecked	Unchecked	Unchecked	Unchecked	Unchecked	Unchecked	Unchecked	Unchecked		No	Yes	Complete
93	Yes	Female	Resident	20-30 years old	> 1-3 years	Academic Practice	> 75k per year	32608	Yes	Yes	No	No	No	No	I feel moderately comfortable	Yes	I use E-FORCSE only when I suspect narcotic abuse or diversion in an individual	< 10%	Yes	> 10-25%	Checked	Unchecked	Checked	Unchecked	Checked	Checked	Checked	Unchecked	Unchecked	Unchecked	Unchecked	Unchecked	Unchecked	Unchecked	Unchecked	Checked	Unchecked		Yes	No	Complete
94	Yes	Female	Physician Assistant	20-30 years old	> 1-3 years	Urgent Care Facility	> 75k per year	32601	Yes	Yes	No	No	Yes	No	I feel moderately comfortable	No	I use E-FORCSE only when I suspect narcotic abuse or diversion in an individual	>25-50%	Yes	> 25-50%	Checked	Unchecked	Unchecked	Checked	Unchecked	Unchecked	Checked	Unchecked	Unchecked	Unchecked	Unchecked	Unchecked	Unchecked	Unchecked	Unchecked	Checked	Unchecked		Yes	Yes	Complete
95	Yes	Female	Physician	31-40 years old	> 10 years	Academic Practice	> 75k per year	32608	Yes	Yes	No	No	No	No	I feel moderately comfortable	No	I use E-FORCSE only when I suspect narcotic abuse or diversion in an individual	>10-25%	Yes	> 10-25%	Checked	Checked	Unchecked	Unchecked	Checked	Unchecked	Checked	Unchecked	Unchecked	Unchecked	Unchecked	Unchecked	Unchecked	Unchecked	Checked	Unchecked	Unchecked		Yes	Yes	Complete
96	Yes	Female	Physician	51-60 years old	> 10 years	Private or Community Practice	> 15-30k per year	32607	Yes	Yes	No	No	Yes	Yes	I feel moderately comfortable	No	I use E-FORCSE most of the time (>50%) when I prescribe controlled substances regardless of suspicion of narcotic abuse or diversion	>50-75%	Yes	> 75%	Unchecked	Unchecked	Unchecked	Unchecked	Checked	Unchecked	Unchecked	Unchecked	Unchecked	Unchecked	Unchecked	Unchecked	Unchecked	Unchecked	Checked	Unchecked	Unchecked		Yes	Yes	Complete
97	Yes	Female	Physician	20-30 years old	> 3-5 years	Academic Practice	> 75k per year	32601	No	No	No	No	No	No	I do not feel comfortable	Yes	I do not use E-FORCSE		Yes		Unchecked	Unchecked	Unchecked	Unchecked	Unchecked	Unchecked	Unchecked	Unchecked	Unchecked	Checked	Unchecked	Unchecked	Unchecked	Unchecked	Unchecked	Unchecked	Checked	Don't have access	Yes	No	Complete
98	Yes	Male	Resident	31-40 years old	> 1-3 years	Academic Practice	> 75k per year	32608	Yes	Yes	No	Yes	No	No	I feel moderately comfortable	Yes	I use E-FORCSE only when I suspect narcotic abuse or diversion in an individual	< 10%	Yes	> 10-25%	Checked	Checked	Checked	Checked	Checked	Unchecked	Unchecked	Unchecked	Unchecked	Checked	Unchecked	Unchecked	Unchecked	Unchecked	Checked	Checked	Unchecked		Yes	Yes	Complete
99	Yes																				Unchecked	Unchecked	Unchecked	Unchecked	Unchecked	Unchecked	Unchecked	Unchecked	Unchecked	Unchecked	Unchecked	Unchecked	Unchecked	Unchecked	Unchecked	Unchecked	Unchecked				Incomplete
100	Yes																				Unchecked	Unchecked	Unchecked	Unchecked	Unchecked	Unchecked	Unchecked	Unchecked	Unchecked	Unchecked	Unchecked	Unchecked	Unchecked	Unchecked	Unchecked	Unchecked	Unchecked				Incomplete
